# Supplementary material for: The Chronic Care Model and Technological Research and Innovation: A Scoping Review at the Crossroads
Source: J Med Internet Res. 2015 Feb 6;17(2):e25. doi: 10.2196/jmir.3547 (PMC4342659; doi:10.2196/jmir.3547)
Supplement: Supplementary file 2 [file jmir_v17i2e25_app2.xlsx]

## Sheet: Appendix 2
Appendix 2
Article	Chronic Disease	Intervention	ICT-component of the intervention	Target ICT users	CCM component targeted
Caruso, L. B., et al. (2007)	CVD, DM or both	The multifaceted intervention consisted of developement of a disease registry that centralized clinical information, implementation of an electronic medical record, patient education, physician education regarding evidence-based guidelines, feedback of provider-specific and proactive data to physicians, and implementation of a foot examination protocol.	Developement of computerized disease registry, implementation of electronic medical record.	Providers	HS, DSD, CIS, DS, SM
Chan, J., et al. (2009)	DM type II	The Joint Asia Diabetes Evaluation (JADE) Program is a web-based program and consists of a risk engine that categorizes patients into different risk levels with corresponding care protocols on international diabetes. The e-portal provides templates to guide data collection during annual comprehensive assessment and at each review visit. Based on their risk levels, patients are recommended a care …	A web-based risk assessment program.	Providers and patients	HS, CIS, SM
Darkins, A., et al. (2008)	Chronic Diseases (DM, CHF, HTN, PTSD, COPD and depression)	A national home telehealth program by the Veterans Health Administration (VHA), Care Coordination/Home Telehealth (CCHT) with a purpose of coordination the care of veteran patients with chronic conditions and avoid their unnecessary admission to long-term institutional care. CCHT involves the systemative implementation of health informatics, home telehealth, and disease management technologies.	Telephone line, videophones, messaging devices, biometric devices, digital cameras and telemonitoring devices.	Providers and patients	HS, DSD, CIS, DS, SM, COM
Dorr, D. A., et al. (2005)	Chronic Diseases	A generalist care manager + IT that provided access to patient information (EHR), provided reminders (reminds care managers of specific process-based tasks to perform-such as calling a set of people with diabetes when their tests are overdue) and structures for Best practice, and enabled virtual communication (team members). Team members have access to computer alerts and chronic disease reminder…	Computerized alerts, summarized patient information and electornic communication between providers, telephone call to the patients.	Providers and patients	HS, DSD, CIS, DS
Fifield, J., et al. (2010)	Child Asthma	A Web-based disease registry for tracking and scheduling, and a provider education package with a Web-based, computerized patient-speciﬁc provider feedback system that produced a medication assessment prompt (MAP).	A web-based disease registry which is patient-specific provider feedback system.	Providers	HS, DSD, CIS, DS
Fortney, J. C. et al. (2007)	Depression	A web-based clinical decision support system for depression care management:- provides context-specific decision support in real time during patient encounters by guiding depression care managers through a self-documenting and evidence-based encounter using self-scoring instruments, scripts, and clinical algorithms.	Web-based clinical decision support.	Providers	HS, DSD
Green, B.B. et al. (2010)	Hypertension	Patient Web services; refill medications, make appointments, view portions of EMR (current health conditions, laboratory test results, clinic visit summaries, and lists of allergies, immunizations, and edications),and use secure messaging to contact health care team members.	Web-based, EMR access (portion), secure messaging with health care team.	Providers and patients	HS, DSD, CIS, DS, SM
Gulmans, J., et al. (2012)	Child Celebral palsy	Secured web-based parent-professional, and inter-professional communication.	Web-based secured communications.	Providers and patients	HS, DSD, SM
Hess, R., et al. (2007)	DM	HealthTrak -secure web-based portal. Patient can view portions of the EMR, such as problem list and medication list, links to information about diabetes. Glucose, blood pressure, and activity logs support patients in their efforts to comply with treatment plans that involve self-monitoring, and the integration of glucose and blood pressure logs with the EMR allow the care team to review these res…	Web-based portal, with patient access to EMR (portions), secured communication with the physician office, preventive health reminders, and disease-specific tools and information.	Providers and patients	HS, DSD, CIS, DS, SM
Lyles, C. R., et al. (2011)	DM type II	Connecting patients to a care provider specializing in diabetes, providing access to their full EMR, allowing wireless glucose uploads and e-mail with providers, and connecting them to the program's web services through a gaming system.	Mobile phones and web-enabled game system=>patients access to EMR, wireless glucose uploads and e-mail with providers.	Providers and patients	HS, DSD, CIS, DS, SM
Maclean, C. D., et al. (2009)	DM	Provider decision support (reminders for overdue diabetes tests, alerts regarding abnormal results, and quarterly population reports with peer comparisons) and patient decision support (reminders and alerts): An Oracle database was developed as a custom software application and is maintained by staff from the information systems department , establising electronic link between the lan and the VDI…	Electronic networks, fax and mail to reach patients. Fax and mail were used to access patients not easily reached by electronic networks.	Providers and patients	HS, DSD, CIS, DS
Morrow, R. W., et al. (2013)	DM	7 small to midsized primary care practices were recruited to implement disease registry and to recieve education and coaching on registry use, practice work flow, and patient engagement.	A web-based diabetes disease registry. Implementation of computers in some practices was also part of the project.	Providers	HS, DSD, CIS, DS
Musacchio, N., et al (2011)	DM type II	The SINERGIA model is based on a process of disease monitoring and management that tends to exclude the intervention of the diabetologist in the abscence of acute problems. Used in the management of patients with Type 2 diabetes who have reached a stabilization in their disease/therapy. Only patient requirement is the ability of the patient to follow the educational programme, which is tailored t…	Electronic clinical records, patient communication e-mail or text messages.	Providers and patients	HS, DSD, CIS, DS, SM
Nundy, S., et al. (2012)	DM	Nurse administrators use automated text messaging from a bank of 500 text messages based on recommendations from pilot participants. Provides personalized self-management support for patients and facilitate care coordination with the primary care team.	Text messages using mobile phones and e-mail system integrated with the EHR	Providers and patients	HS, DSD, SM
Roth, A. M., et al. (2010)	DM and CHF	A telephone-based care management intervention that was delivered by trained, non-clinical care managers (CMs) working under the supervision of a registered nurse: CMs utilized computer assisted health education scripts to address clinically important topics, including medication adherence.	Telephonic intervention with computer-aided scripting that incorporated the branched logic of the counselling.	Providers and patients	HS, DSD, CIS, DS, SM
Samoutis, G. A. (2010)	HTN, DM type II	The intervention mainly consisted of the introduction of clinical disease management guidelines and an electronic medical record system.	EMR with e-library and electronic reminders.	Providers	HS, DSD, CIS, DS
Schillinger, D., et al. (2009)	DM	Interactive weekly automated telephone self-management support with nurse follow up (or monthly group medical visits with physician and health educator facilitation).	Telephone - interactive weekly automated telephone selfmanagement support with nurse follow-up.	Providers and patients	HS, DSD, CIS, SM, COM
Smith, S. A., et al. (2008)	DM	Speciality advice and evidence-based messages regarding medication management for cardiovaskular risk.	Specialists access to the EMR, e-mail between providers.	Providers	HS, DSD, CIS, DS
Young, A.S., et al. (2004)	Schizophrenia	Medical Informatics Network Tool (MINT) to improve care for schizophrenic patients. Provides clincians with patient-specific data and access to evidence-based information in real time, during the patient encounter.	Web browser interface for entry and management of structured patient data and PC-based applications that interact with clinicians during the patient encounter.	Providers	HS, DSD, CIS, DS
Williams, G. C., et al. (2007)	DM type II	Patient-centered, computer assisted diabetes care intervention. Patients complete a computerized touch screen assessment and action planning procedure. The second part involved establishing a self-management action plan related to dietary, physical activity, and/or smocking behaviours-with feedback and a computer generated individualized action plan.	Interactive computer technology (touch screen), CD-ROM assisted Diabetes Priority Program. Telephone was also used to call patients.	Providers and patients	HS, DSD, CIS, DS, SM
HS: Health system, DSD: Delivery system design, CIS: Clinical information systems, DS: Dicision support, COM: Community resources and policy, SM: Self-management support
